# Supplementary material for: Differential Regulation of Zfp30 Expression in Murine Airway Epithelia Through Altered Binding of ZFP148 to rs51434084
Source: G3 (Bethesda). 2017 Dec 13;8(2):687–93. doi: 10.1534/g3.117.300507 (PMC5919737; doi:10.1534/g3.117.300507)
Supplement: Supplementary file 4 [file 687TableS1.xlsx]

## Sheet: Sheet1
Table S1. Luciferase Data generated and analyzed for Figures 1 and 2
				Technical Replicate 1			Technical Replicate 2
Date of Experiment	Cell Line	Figure	Promoter Clone Strain: Replicate	Firefly	Renilla	Ratio	Firefly	Renilla	Ratio
2015-06-22	MLE12	1A	C57BL/6J : 1	17400000	7193190	2.41895	15300000	7923630	1.93093
2015-06-22	MLE12	1A	C57BL/6J : 2	17400000	7658970	2.27185	12500000	7564870	1.65237
2015-06-22	MLE12	1A	C57BL/6J : 3	14000000	6902480	2.02826	12700000	6892270	1.84264
2015-06-22	MLE12	1A	C57BL/6J : 4	14900000	7356470	2.02543	12700000	7250970	1.75149
2015-06-22	MLE12	1A	A/J : 1	37000000	7539980	4.90717	28500000	7723270	3.69015
2015-06-22	MLE12	1A	A/J : 2	37900000	7873630	4.81354	32400000	8111370	3.99439
2015-06-22	MLE12	1A	A/J : 3	38000000	9046130	4.20069	35900000	9307680	3.85703
2015-06-22	MLE12	1A	A/J : 4	40600000	9701450	4.18494	41300000	8943160	4.61805
2015-06-22	MLE12	1A	129S1/SvImJ : 1	48800000	10500000	4.64762	41300000	10300000	4.00971
2015-06-22	MLE12	1A	129S1/SvImJ : 2	40100000	9934410	4.03648	37000000	9545390	3.87622
2015-06-22	MLE12	1A	129S1/SvImJ : 3	43700000	9873100	4.42617	35600000	10100000	3.52475
2015-06-22	MLE12	1A	129S1/SvImJ : 4	39000000	9976510	3.90918	38300000	10000000	3.83
2015-06-22	MLE12	1A	PWK/PhJ : 1	26900000	9080080	2.96253	14600000	9325550	1.56559
2015-06-22	MLE12	1A	PWK/PhJ : 2	21300000	10300000	2.06796	31200000	9654110	3.23178
2015-06-22	MLE12	1A	PWK/PhJ : 3	15600000	8138830	1.91674	17800000	7874700	2.2604
2015-06-22	MLE12	1A	PWK/PhJ : 4	18800000	9645180	1.94916	21400000	9360930	2.2861
2015-06-22	MLE12	1A	CAST/EiJ : 1	17600000	7997420	2.20071	13800000	8232410	1.6763
2015-06-22	MLE12	1A	CAST/EiJ : 2	22300000	9214940	2.41998	21500000	8464720	2.53995
2015-06-22	MLE12	1A	CAST/EiJ : 3	13500000	8761490	1.54083	14900000	8649550	1.72263
2015-06-22	MLE12	1A	CAST/EiJ : 4	19300000	8322770	2.31894	18100000	8138480	2.224
2015-07-23	LA4	1B	C57BL/6J : 1	2470730	1128880	2.18866	1358140	819229	1.65783
2015-07-23	LA4	1B	C57BL/6J : 2	2768920	1302980	2.12507	1935820	826467	2.34228
2015-07-23	LA4	1B	C57BL/6J : 3	1923920	712982	2.69841	2875490	1522130	1.88912
2015-07-23	LA4	1B	C57BL/6J : 4	2239180	751457	2.97978	3649220	1633480	2.23402
2015-07-23	LA4	1B	A/J : 1	3910310	895548	4.36639	438084	138356	3.16635
2015-07-23	LA4	1B	A/J : 2	3856860	934389	4.12768	579383	134303	4.314
2015-07-23	LA4	1B	A/J : 3	988585	192136	5.14524	4130630	1692820	2.44009
2015-07-23	LA4	1B	A/J : 4	828338	194160	4.26626	5133840	1779600	2.88483
2015-07-23	LA4	1B	129S1/SvImJ : 1	2957180	946627	3.12391	2019720	802328	2.51732
2015-07-23	LA4	1B	129S1/SvImJ : 2	2958030	917181	3.22513	2219510	779986	2.84558
2015-07-23	LA4	1B	129S1/SvImJ : 3	141621	36560	3.87366	1070800	286502	3.7375
2015-07-23	LA4	1B	129S1/SvImJ : 4	124099	37626.2	3.29821	970384	282028	3.44074
2015-07-23	LA4	1B	PWK/PhJ : 1	1392650	996446	1.39762	1495830	1003350	1.49084
2015-07-23	LA4	1B	PWK/PhJ : 2	1597450	1013250	1.57656	1915000	1087360	1.76115
2015-07-23	LA4	1B	PWK/PhJ : 3	705466	639966	1.10235	1925270	1615700	1.1916
2015-07-23	LA4	1B	PWK/PhJ : 4	595264	637065	0.934385	1848870	1457350	1.26865
2015-07-23	LA4	1B	CAST/EiJ : 1	399773	387027	1.03293	154110	86591.4	1.77974
2015-07-23	LA4	1B	CAST/EiJ : 2	375621	407740	0.921227	160749	89242.7	1.80126
2015-07-23	LA4	1B	CAST/EiJ : 3	439001	311314	1.41016	1033510	658906	1.56852
2015-07-23	LA4	1B	CAST/EiJ : 4	489567	317054	1.54411	1007590	648203	1.55444
2015-08-20	MLE12	2A	C57BL/6J : 1	33354900	15312500	2.17828	42694900	17278000	2.47106
2015-08-20	MLE12	2A	C57BL/6J : 2	56828400	21340700	2.66291	63337400	20955200	3.02251
2015-08-20	MLE12	2A	C57BL/6J : 3	42897400	16662500	2.57449	58057800	17221800	3.37118
2015-08-20	MLE12	2A	A/J : 1	111713000	16642900	6.71235	113690000	16307300	6.97172
2015-08-20	MLE12	2A	A/J : 2	155751000	18795900	8.28643	159717000	18151700	8.79901
2015-08-20	MLE12	2A	A/J : 3	161501000	18788100	8.59592	139131000	16768700	8.29707
2015-08-20	MLE12	2A	A/J : 4	126026000	17787300	7.08517	132853000	18202400	7.29865
2015-08-20	MLE12	2A	129S1/SvImJ : 1	77117500	15864600	4.86098	109128000	16113500	6.77246
2015-08-20	MLE12	2A	129S1/SvImJ : 2	104097000	15075000	6.90527	93735800	14914900	6.28471
2015-08-20	MLE12	2A	129S1/SvImJ : 3	85688200	13288200	6.44844	74536500	11744000	6.34677
2015-08-20	MLE12	2A	129S1/SvImJ : 4	92640300	14258300	6.49729	84999700	12686500	6.70001
2015-08-20	MLE12	2A	SDM : 1	97262100	17895400	5.43503	98966500	17699200	5.59158
2015-08-20	MLE12	2A	SDM : 2	109298000	20060100	5.44853	119638000	20196900	5.92358
2015-08-20	MLE12	2A	SDM : 3	104734000	18207800	5.75215	117707000	17186100	6.84897
2015-08-20	MLE12	2A	SDM : 4	85107100	13071800	6.51074	97243700	12864300	7.55919
2015-08-20	MLE12	2B	C57BL/6J : 1	1081180	411144	2.62969	1089070	396413	2.74731
2015-08-20	MLE12	2B	C57BL/6J : 2	973835	277993	3.50309	1049070	268609	3.90557
2015-08-20	MLE12	2B	C57BL/6J : 3	1183700	339348	3.48816	1091450	295856	3.68913
2015-08-20	MLE12	2B	C57BL/6J : 4	1422070	605851	2.34723	1505850	665154	2.26391
2015-08-20	MLE12	2B	A/J : 1	9000840	2340070	3.8464	9194540	2215560	4.14998
2015-08-20	MLE12	2B	A/J : 2	4952920	617895	8.0158	4810250	600329	8.01269
2015-08-20	MLE12	2B	A/J : 3	5041890	890531	5.66167	5648450	950463	5.94284
2015-08-20	MLE12	2B	A/J : 4	8458860	1814460	4.66192	8089640	2165400	3.73586
2015-08-20	MLE12	2B	129S1/SvImJ : 1	2630450	560869	4.68995	2889370	561169	5.14884
2015-08-20	MLE12	2B	129S1/SvImJ : 2	1734960	213227	8.13668	1649650	208893	7.89711
2015-08-20	MLE12	2B	129S1/SvImJ : 3	3676430	418152	8.79209	3103400	406351	7.63724
2015-08-20	MLE12	2B	129S1/SvImJ : 4	5065550	1161650	4.36065	5137110	1250790	4.10709
2015-08-20	MLE12	2B	SDM : 1	2975610	611969	4.86235	3101470	670242	4.62739
2015-08-20	MLE12	2B	SDM : 2	4811800	830005	5.79731	4365870	825647	5.28782
2015-08-20	MLE12	2B	SDM : 3	3620220	610273	5.93213	3646350	610167	5.97599
2015-08-20	MLE12	2B	SDM : 4	7060700	1827650	3.86327	5802030	1958370	2.96268
